# Supplementary material for: How to Unmask an Unknown: The Restriction-Modification System MhoVII of Mycoplasma hominis Expresses Two Complementary Methylation Activities in One Enzyme
Source: Int J Mol Sci. 2026 Feb 5;27(3):1591. doi: 10.3390/ijms27031591 (PMC12898733; doi:10.3390/ijms27031591)
Supplement: Supplementary file 1 [file ijms-27-01591-s001.zip]

Archive with 1 entries (1 files):
- ijms-4078690-supplementary.pdf
